# Supplementary material for: Correlation of MLASA2 Clinical Phenotype and Survival with Mt-TyrRS Protein Damage: Linking Systematic Review, Meta-Analysis and 3D Hotspot Mapping
Source: Curr Issues Mol Biol. 2026 Jan 16;48(1):95. doi: 10.3390/cimb48010095 (PMC12839713; doi:10.3390/cimb48010095)
Supplement: Supplementary file 1 [file cimb-48-00095-s001.zip]

Archive with 4 entries (4 files):
- clinicalmannifest_yars2_metanalysis.xlsx
- data_survival_MLASA2.xlsx
- final_insilico_allPVYARS2.xlsx
- SUPPLEMENTARY FILE 1. MLASA2-YARS2.pdf
