# Supplementary material for: Correlation of MLASA2 Clinical Phenotype and Survival with Mt-TyrRS Protein Damage: Linking Systematic Review, Meta-Analysis and 3D Hotspot Mapping
Source: Curr Issues Mol Biol. 2026 Jan 16;48(1):95. doi: 10.3390/cimb48010095 (PMC12839713; doi:10.3390/cimb48010095)
Supplement: Supplementary file 1 [file cimb-48-00095-s001.zip › clinicalmannifest_yars2_metanalysis.xlsx]

## Sheet: failuretothrive&poorgrowth
Failure to thrive and poor growth
Study	Year	Events	n total
Rudacks, 2022	Rudacks, 2022	0	1
Riley, 2010	Riley, 2010	2	3
Sasarmanm, 2012	Sasarmanm, 2012	0	1
Riley, 2013	Riley, 2013	1	3
Shahni, 2013	Shahni, 2013	1	1
Ardissone, 2014	Ardissone, 2014	0	2
Nakajima, 2014	Nakajima, 2014	0	1
Sommerville, 2017	Sommerville, 2017	0	6
Riley, 2018	Riley, 2018	2	14
Smith, 2018	Smith, 2018	0	1
Carreño-Gago, 2021	Carreño-Gago, 2021	0	2

## Sheet: nystagmus
Nystagmus
Study	Year	Events	n total
Rudacks, 2022	Rudacks, 2022	0	1
Riley, 2010	Riley, 2010	0	3
Sasarmanm, 2012	Sasarmanm, 2012	0	1
Riley, 2013	Riley, 2013	1	3
Shahni, 2013	Shahni, 2013	0	1
Ardissone, 2014	Ardissone, 2014	0	2
Nakajima, 2014	Nakajima, 2014	0	1
Sommerville, 2017	Sommerville, 2017	1	6
Riley, 2018	Riley, 2018	0	14
Smith, 2018	Smith, 2018	0	1
Carreño-Gago, 2021	Carreño-Gago, 2021	0	2

## Sheet: ptosis
Ptosis
Study	Year	Events	n total
Rudacks, 2022	Rudacks, 2022	1	1
Riley, 2010	Riley, 2010	0	3
Sasarmanm, 2012	Sasarmanm, 2012	0	1
Riley, 2013	Riley, 2013	0	3
Shahni, 2013	Shahni, 2013	1	1
Ardissone, 2014	Ardissone, 2014	0	2
Nakajima, 2014	Nakajima, 2014	0	1
Sommerville, 2017	Sommerville, 2017	2	6
Riley, 2018	Riley, 2018	0	14
Smith, 2018	Smith, 2018	0	1
Carreño-Gago, 2021	Carreño-Gago, 2021	0	2

## Sheet: ocularalbinism
Ocular albinism
Study	Year	Events	n total
Rudacks, 2022	Rudacks, 2022	1	1
Riley, 2010	Riley, 2010	0	3
Sasarmanm, 2012	Sasarmanm, 2012	0	1
Riley, 2013	Riley, 2013	0	3
Shahni, 2013	Shahni, 2013	0	1
Ardissone, 2014	Ardissone, 2014	0	2
Nakajima, 2014	Nakajima, 2014	0	1
Sommerville, 2017	Sommerville, 2017	0	6
Riley, 2018	Riley, 2018	0	14
Smith, 2018	Smith, 2018	0	1
Carreño-Gago, 2021	Carreño-Gago, 2021	0	2

## Sheet: opticnervehypoplasia
Optic nerve hypoplasia
Study	Year	Events	n total
Rudacks, 2022	Rudacks, 2022	1	1
Riley, 2010	Riley, 2010	0	3
Sasarmanm, 2012	Sasarmanm, 2012	0	1
Riley, 2013	Riley, 2013	0	3
Shahni, 2013	Shahni, 2013	0	1
Ardissone, 2014	Ardissone, 2014	0	2
Nakajima, 2014	Nakajima, 2014	0	1
Sommerville, 2017	Sommerville, 2017	0	6
Riley, 2018	Riley, 2018	0	14
Smith, 2018	Smith, 2018	0	1
Carreño-Gago, 2021	Carreño-Gago, 2021	0	2

## Sheet: strabismus
Strabismus
Study	Year	Events	n total
Rudacks, 2022	Rudacks, 2022	1	1
Riley, 2010	Riley, 2010	0	3
Sasarmanm, 2012	Sasarmanm, 2012	0	1
Riley, 2013	Riley, 2013	1	3
Shahni, 2013	Shahni, 2013	0	1
Ardissone, 2014	Ardissone, 2014	0	2
Nakajima, 2014	Nakajima, 2014	0	1
Sommerville, 2017	Sommerville, 2017	1	6
Riley, 2018	Riley, 2018	0	14
Smith, 2018	Smith, 2018	0	1
Carreño-Gago, 2021	Carreño-Gago, 2021	0	2

## Sheet: vocalcordparalysis
Vocal cord paralysis
Study	Year	Events	n total
Rudacks, 2022	Rudacks, 2022	0	1
Riley, 2010	Riley, 2010	1	3
Sasarmanm, 2012	Sasarmanm, 2012	0	1
Riley, 2013	Riley, 2013	0	3
Shahni, 2013	Shahni, 2013	0	1
Ardissone, 2014	Ardissone, 2014	0	2
Nakajima, 2014	Nakajima, 2014	0	1
Sommerville, 2017	Sommerville, 2017	0	6
Riley, 2018	Riley, 2018	0	14
Smith, 2018	Smith, 2018	0	1
Carreño-Gago, 2021	Carreño-Gago, 2021	0	2

## Sheet: epilepsy
Epilepsy
Study	Year	Events	n total
Rudacks, 2022	Rudacks, 2022	0	1
Riley, 2010	Riley, 2010	0	3
Sasarmanm, 2012	Sasarmanm, 2012	0	1
Riley, 2013	Riley, 2013	1	3
Shahni, 2013	Shahni, 2013	0	1
Ardissone, 2014	Ardissone, 2014	0	2
Nakajima, 2014	Nakajima, 2014	0	1
Sommerville, 2017	Sommerville, 2017	0	6
Riley, 2018	Riley, 2018	0	14
Smith, 2018	Smith, 2018	0	1
Carreño-Gago, 2021	Carreño-Gago, 2021	0	2

## Sheet: hypoplasticcorpuscallosum
Hypoplastic corpuscallosum
Study	Year	Events	n total
Rudacks, 2022	Rudacks, 2022	0	1
Riley, 2010	Riley, 2010	0	3
Sasarmanm, 2012	Sasarmanm, 2012	0	1
Riley, 2013	Riley, 2013	1	3
Shahni, 2013	Shahni, 2013	0	1
Ardissone, 2014	Ardissone, 2014	0	2
Nakajima, 2014	Nakajima, 2014	0	1
Sommerville, 2017	Sommerville, 2017	0	6
Riley, 2018	Riley, 2018	0	14
Smith, 2018	Smith, 2018	0	1
Carreño-Gago, 2021	Carreño-Gago, 2021	0	2

## Sheet: myopathy
Myopathy
Study	Year	Events	n total
Rudacks, 2022	Rudacks, 2022	1	1
Riley, 2010	Riley, 2010	1	3
Sasarmanm, 2012	Sasarmanm, 2012	1	1
Riley, 2013	Riley, 2013	3	3
Shahni, 2013	Shahni, 2013	1	1
Ardissone, 2014	Ardissone, 2014	0	2
Nakajima, 2014	Nakajima, 2014	1	1
Sommerville, 2017	Sommerville, 2017	6	6
Riley, 2018	Riley, 2018	6	14
Smith, 2018	Smith, 2018	1	1
Carreño-Gago, 2021	Carreño-Gago, 2021	2	2

[truncated: 21 more sheets: hypertro_cardiomyop, muscle_weakness, exersice_intolerance, Subsarcolemmal mitochondrial ag, Ragged red fibers, Decreas cytoc C oxidase, Decr_activ_complex_I,III,IV_mus, lactic_acidosis, increased_ketones, increased_alanine_blood_urine, increased_ammonia, onset infancy, progres_disorders, anemia, anemia_onsetinfancy, transfu_dependent, sideroblastic_phenotype, neutropenia, trombocytop, Scoliosis …]
