# Supplementary material for: Correlation of MLASA2 Clinical Phenotype and Survival with Mt-TyrRS Protein Damage: Linking Systematic Review, Meta-Analysis and 3D Hotspot Mapping
Source: Curr Issues Mol Biol. 2026 Jan 16;48(1):95. doi: 10.3390/cimb48010095 (PMC12839713; doi:10.3390/cimb48010095)
Supplement: Supplementary file 1 [file cimb-48-00095-s001.zip › data_survival_MLASA2.xlsx]

## Sheet: Hoja1
patient	age_lastfollowup	event	author	Mild_phenotype	Only_anemia	Respiratory_insuficiency	sex	zygosity	domain	domainsimp	pv	ageonset	ageatanemiabegin	f52l	age10	myophaty	myophathy/exerciseintolerance	cardiomyopathy	lacticacidosis	transufdependency
1	40	0	Rudacks, 2022	Mild phenotype until before pregnancy	0	Yes	Female	Compound heterozygous	Anticodon&Catalytic	Catalytic	[c.98C>A; c.948G>T]		38	No	Above10	Yes		Yes	Yes	No
2	18	1	Riley, 2010	0	0	Yes	Male	Homozygous	Catalytic	Catalytic	[p.Phe52Leu]	0.25	0.25	Yes	Below10	Yes		Yes	Yes	Yes
3	20	0	Riley, 2010	0	0	No	Female	Homozygous	Catalytic	Catalytic	[p.Phe52Leu]		0.5	Yes	Below10	Yes		No	Yes	Yes
4	27	0	Riley, 2010	1	0	No	Female	Homozygous	Catalytic	Catalytic	[p.Phe52Leu]		4	Yes	Below10	Yes		Yes	Yes	Yes
5	34	0	Sasarmanm, 2012	0	0		Male	Homozygous	Catalytic	Catalytic	[p.Gly46Asp]	31		No	Above10	ND		ND	Yes	ND
6	0.25	1	Riley, 2013	0	0	Yes	Female	Homozygous	Catalytic	Catalytic	[p.Phe52Leu]			Yes	Below10	ND		Yes	Yes	Yes
7	28	0	Riley, 2013	1	0	No	Female	Homozygous	Catalytic	Catalytic	[p.Phe52Leu]			Yes	Below10	Yes		ND	Yes	No
8	6	0	Riley, 2013	1	0	No	Female	Compound heterozygous	Anticodon&Catalytic	Catalytic	[c.572G>A; c.1078C>T]			No	Below10	Yes		ND	Yes	Yes
9	13	0	Shahni, 2013	0	0	Yes	Male	Homozygous	Catalytic	Catalytic	[p.Phe52Leu]	1	1	Yes	Below10	Yes		Yes	Yes	Yes
10	6	0	Ardissone, 2014	1	0	No	Male	Homozygous	Anticodon binding	Anticodon binding	[p.Asp311Glu]	0.166667	0.166667	No	Below10	Yes		Yes	Yes	Yes
11	1.17	0	Ardissone, 2014	1	0	No	Female	Homozygous	Anticodon binding	Anticodon binding	[p.Asp311Glu]	0.0833333	0.0833333	No	Below10	Yes		ND	Yes	Yes
12	0.3	1	Nakajima, 2014	0	0	No	Male	Homozygous	Anticodon binding	Anticodon binding	[p.Ser435Gly]	0.0109589	0.125	No	Below10	Yes		Yes	Yes	Yes
13	50	1	Sommerville, 2017	0	0	Yes	Male	Homozygous	Anticodon binding	Anticodon binding	[p.Leu392Ser]	1.5	1.5	No	Below10	Yes		Yes	Yes	No
15	70	0	Sommerville, 2017	1	0	Yes	Female	Homozygous	Anticodon binding	Anticodon binding	[p.Leu392Ser]	1.5		No	Below10	Yes		No	No	No
16	20	0	Sommerville, 2017	0	0	Yes	Male	Compound heterozygous	Anticodon&Catalytic	Catalytic	[c.1106G>A/ c.1147_1164dup]	1.5		No	Below10	Yes		Yes	Yes	No
17	30	1	Sommerville, 2017	0	0	Yes	Male	Homozygous	Catalytic	Catalytic	[p.Gly46Asp]	1.5	1.5	No	Below10	Yes		Yes	Yes	Yes
19	28	1	Riley, 2018	0	0	Yes	Female	Homozygous	Catalytic	Catalytic	[p.Phe52Leu]	14	8	Yes	Below10	Yes		Yes	Yes	Yes
20	9	0	Riley, 2018	0	0	No	Male	Homozygous	Catalytic	Catalytic	[p.Phe52Leu]	6	6	Yes	Below10	No		No	ND	Yes
21	4	0	Riley, 2018	1	1	No	Female	Homozygous	Catalytic	Catalytic	[p.Phe52Leu]	4	4	Yes	Below10	No		Yes	ND	No
22	10	0	Riley, 2018	0	0	No	Male	Homozygous	Catalytic	Catalytic	[p.Phe52Leu]	9	6	Yes	Below10	Yes		No	Yes	No
23	27	0	Riley, 2018	0	0	No	Male	Homozygous	Catalytic	Catalytic	[p.Leu61Val]	19	19	No	Above10	No		No	Yes (exercise only)	Yes
24	12	1	Riley, 2018	0	0	No	Female	Compound heterozygous	Catalytic	Catalytic	[p.Met195Ile] [p.(Leu389Cysfs*6]	2	2	No	Below10	Yes		Yes	Yes (premortem only)	Yes
25	19	0	Riley, 2018	0	0	No	Female	Compound heterozygous	Catalytic	Catalytic	[p.Gly191Val] [p.(Thr197_Leu208del]	1.66	1.66	No	Below10	No		No	Yes	Yes
26	18	0	Riley, 2018	0	0	No	Female	Compound heterozygous	Anticodon&Catalytic	Catalytic	[c.572G>T;731G>C] [p.Asp311Glu]	0.25	0.25	No	Below10	Yes		No	No	Yes
27	53	0	Riley, 2018	0	0	No	Female	Compound heterozygous	Catalytic	Catalytic	[p.Gly191Val] [p.(Ile454Serfs*10]	18	1.5	No	Above10	Yes		No	Yes (exercise only)	No
28	48	0	Riley, 2018	1	0	No	Female	Compound heterozygous	Catalytic	Catalytic	[p.Gly191Val] [p.(Ile454Serfs*10]	49		No	Above10	No		No	No	No
29	6	0	Riley, 2018	1	1	No	Male	Compound heterozygous	Catalytic	Catalytic	[p.Ser33*] [p.Tyr236Cys]	0.25	0.25	No	Below10	No		No	No	Yes
30	4	0	Riley, 2018	1	0	No	Male	Compound heterozygous	Catalytic	Catalytic	[p.Ser33*] [p.Tyr236Cys]	0.25		No	Below10	No		No	ND	No
31	23	0	Riley, 2018	1	0	No	Female	Compound heterozygous	Catalytic	Catalytic	[p.Ser203Ile]	23	23	No	Above10	No		No	No	No
32	13	0	Riley, 2018	0	0	No	Male	Homozygous	Anticodon binding	Anticodon binding	[p.Asp311Glu]	13	13	No	Above10	Yes		No	Yes	Yes
33	54	0	Smith, 2018	0	0	No	Female	Compound heterozygous	Catalytic	Catalytic	[p.Pro122Arg] [p.Leu208Arg]	17	10	No	Above10	Yes		ND	No	Yes
34	48	0	Carreño-Gago, 2021	0	0	No	Male	Compound heterozygous	Catalytic	Catalytic	[p.Ile464Thr] [p.Gly105Alafs*4]	23	23	No	Above10	Yes		ND	Yes	Yes
35	49	1	Carreño-Gago, 2021	0	0	Yes	Male	Compound heterozygous	Catalytic	Catalytic	[p.Ile464Thr] [p.Gly105Alafs*4]	23	23	No	Above10	Yes		ND	Yes	No
