# Supplementary material for: Correlation of MLASA2 Clinical Phenotype and Survival with Mt-TyrRS Protein Damage: Linking Systematic Review, Meta-Analysis and 3D Hotspot Mapping
Source: Curr Issues Mol Biol. 2026 Jan 16;48(1):95. doi: 10.3390/cimb48010095 (PMC12839713; doi:10.3390/cimb48010095)
Supplement: Supplementary file 1 [file cimb-48-00095-s001.zip › final_insilico_allPVYARS2.xlsx]

## Sheet: Hoja1
gNOMAD	Literature search	OnlyGNOMADorLITER	Variant	Missense	Franklin	HomoORheteroz	DeltaDyna2	Domain	SIFT_score	SIFT_pred	SIFT4G_score	SIFT4G_pred	Polyphen2_HDIV_score	Polyphen2_HDIV_pred	Polyphen2_HVAR_score	Polyphen2_HVAR_pred	MutationTaster_score	MutationTaster_pred	MutationTaster_model	MutationTaster_trees_benign	MutationTaster_trees_deleterious	MutationAssessor_score	MutationAssessor_pred	PROVEAN_score	PROVEAN_pred	VEST4_score	MetaRNN_score	MetaRNN_pred	REVEL_score	MutPred2_score	MVP_score	gMVP_score	MisFit_D_score	MisFit_D_pred_lenient	MisFit_D_pred_stringent	MisFit_S_score	MPC_score	DEOGEN2_score	DEOGEN2_pred	LIST-S2_score	LIST-S2_pred	VARITY_R_score	VARITY_ER_score	VARITY_R_LOO_score	VARITY_ER_LOO_score	ESM1b_score	ESM1b_pred	AlphaMissense_score	AlphaMissense_pred
Yes	Yes	Literature	p.Ile464Thr	Yes	VUS	Hetero	-1.17	tRNAb	0.043	D	0.09	T	0.245	B	0.052	B	0.45	N	simple_aae	55	45	1.98	M	-2.49	N	0.358	0.347525	D	0.267	0.441782	0.688495	0.581474	0.477891	D	T	0.00113704	0.624102	0.48762	T	0.880812	D	0.222657	0.200621	0.222657	0.200621	-6.5106	T	0.2175	B
Yes	Yes	Both	p.Leu392Ser	Yes	VUS	Homo	-2.07	tRNAb	0.073	T	0.078	T	0.245	B	0.073	B	0.83	D	simple_aae	17	83	2.28	M	-2.8	D	0.7	0.631285	D	0.499	0.697531	0.71163	0.638314	0.760087	D	D	0.0047703	0.730441	0.482324	T	0.846215	T	0.183604	0.243096	0.183604	0.243096	-8.62044	D	0.9392	P
Yes	Yes	Both	p.Cys369Tyr	Yes	Likely Pathogenic	Hetero	-0.82	AnticodonBinding	0.002	D	0.217	T	0.153	B	0.051	B	0.94	A	simple_aae	6	94	2.505	M	-4.69	D	0.862	0.679324	D	0.44	0.838201	0.479518	0.79176	0.594668	D	D	0.00205943	1.43857	0.43655	T	0.869413	D	0.903521	0.912165	0.929278	0.897746	-9.40518	D	0.8907	P
Yes	Yes	Both	p.Asp311Glu	Yes	Likely Pathogenic	Homo	-0.15	AnticodonBinding	0.019	D	0	D	1	D	0.999	D	0.85	A	simple_aae	15	85	4.65	H	-3.77	D	0.94	0.984577	D	0.577	0.653348	0.518422	0.828726	0.633588	D	D	0.00250919	1.28687	0.695327	D	0.659934	T	0.926523	0.691346	0.949839	0.706252	-11.8056	D	0.7814	P
Yes	Yes	Both	p.Leu208Arg	Yes	VUS	Hetero	0.46	Catalytic	0.001	D	0.001	D	1	D	0.994	D	0.97	D	simple_aae	3	97	3.935	H	-5.29	D	0.963	0.984308	D	0.626	0.901096	0.661334	0.930528	0.61862	D	D	0.00232668	1.65461	0.629777	D	0.90251	D	0.983834	0.94244	0.983834	0.94244	-11.3057	D	0.6748	P
Yes	Yes	Both	p.Pro122Arg	Yes	VUS	Hetero	-0.64	Catalytic	0	D	0	D	1	D	1	D	0.85	D	simple_aae	15	85	4.375	H	-8.16	D	0.951	0.976291	D	0.77	0.919521	0.675958	0.879584	0.905769	D	D	0.00997002	1.40034	0.694075	D	0.908709	D	0.990559	0.988409	0.990559	0.988409	-15.5347	D	0.8531	P
Yes	Yes	Both	p.Phe52Leu	Yes	Likely Pathogenic	Homo	-1.42	Catalytic	0.004	D	0.013	D	1	D	0.989	D	0.94	A	simple_aae	6	94	2.425	M	-5.08	D	0.878	0.779368	D	0.501	0.718182	0.830511	0.67006	0.459799	D	T	0.00103757	0.809819	0.524375	D	0.622538	T	0.889663	0.809491	0.90516	0.816098	-6.07181	T	0.9375	P
Yes	Yes	Both	p.Gly46Asp	Yes	Likely Pathogenic	Homo	-0.84	Catalytic	0.046	D	0.039	D	0.997	D	0.714	P	0.87	A	simple_aae	13	87	2.425	M	-4.46	D	0.973	0.90765	D	0.684	0.851888	0.828737	0.791482	0.482878	D	T	0.00116653	1.26455	0.740731	D	0.792121	T	0.81704	0.752711	0.785366	0.710532	-9.00214	D	0.4388	A
No	Yes	Literature	p.Gly191Asp	Yes	VUS	Hetero	-0.18	Catalytic	0.02	D	0.016	D	0.975	D	0.805	P	0.79	A	simple_aae	21	79	2.275	M	-1.21	N	0.823	0.814825	D	0.708	0.549004	0.547935	0.412144	0.417308	T	T	0.000836329	0.710361	0.166437	T	0.887811	D	0.770324	0.53758	0.672088	0.529653	-6.0423	T	0.2602	B
No	Yes	Literature	p.Ser435Gly	Yes	VUS	Homo	-0.41	tRNAb	0.212	T	0.261	T	0.788	P	0.4	B	0.66	A	simple_aae	34	66	3.08	M	-1.54	N	0.343	0.387226	D	0.736	0.676832	0.750953	0.376327	0.510761	D	T	0.00134542	0.563175	0.358178	T	0.817118	T	0.0789566	0.0950089	0.0776075	0.10149	-8.73127	D	0.1681	B
Yes	Yes	Both	p.Leu61Val	Yes	VUS	Homo	-0.29	Catalytic	0.167	T	0.153	T	0.187	B	0.048	B	0.71	A	simple_aae	29	71	2.36	M	-0.49	N	0.525	0.321276	D	0.135	0.222059	0.412064	0.62727	0.417823	T	T	0.000837556	0.601537	0.269341	T	0.780422	T	0.398309	0.278377	0.398844	0.275362	-5.11165	T	0.226	B
Yes	Yes	Both	p.Gly244Ala	Yes	Pathogenic	Hetero	-0.52	Catalytic	0	D	0	D	0.999	D	0.991	D	0.97	D	simple_aae	3	97	3.45	M	-5.52	D	0.984	0.990621	D	0.94	0.726256	0.908691	0.918398	0.681703	D	D	0.0031937	1.40885	0.66792	D	0.964504	D	0.976001	0.984409	0.976001	0.984409	-11.0377	D	0.6787	P
No	Yes	Literature	p.Met195Ile	Yes	VUS	Hetero	-0.26	Catalytic	0.065	T	0.234	T	0.827	P	0.507	P	0.81	D	simple_aae	19	81	0.565	N	-2.39	N	0.878	0.771533	D	0.26	0.695996	0.278556	0.67251	0.290925	T	T	0.000439566	0.798708	0.193581	T	0.90351	D	0.893394	0.874187	0.893394	0.874187	-7.99941	D	0.6491	P
Yes	Yes	Both	p.Gly191Val	Yes	Benign	Hetero	-0.54	Catalytic	0.069	T	0.043	D	0.617	P	0.188	B	0.28	P	simple_aae	72	28	0.675	N	-2.04	N	0.13	0.00234216	T	0.192	0.55164		0.371981	0.488641	D	T	0.000620757	0.597144	0.301279	T	0.893511	D	0.639217	0.449343	0.509511	0.435231	-3.52197	T	0.1451	B
No	Yes	Literature	p.Ser203Ile	Yes	VUS	Hetero	0.06	Catalytic	0.001	D	0.006	D	0.999	D	0.989	D	0.73	D	simple_aae	27	73	2.425	M	-5.18	D	0.868	0.859303	D	0.235	0.832289	0.559007	0.766084	0.790285	D	D	0.00556331	1.48081	0.52937	D	0.927007	D	0.938746	0.910905	0.938746	0.910905	-14.0212	D	0.4487	A
Yes	Yes	Both	p.Tyr236Cys	Yes	VUS	Hetero	-0.09	Catalytic	0.002	D	0.006	D	1	D	0.985	D	0.33	N	simple_aae	67	33	3.085	M	-7.2	D	0.589	0.795954	D	0.278	0.601853	0.681624	0.584711	0.322663	T	T	0.000516629	1.48479	0.600761	D	0.89841	D	0.651888	0.659667	0.651888	0.659667	-8.95372	D	0.1342	B
Yes	No	GNOMAD	p.Lys466Glu	Yes	VUS	Hetero	-0.04	tRNAb	0.003	D	0.004	D	0.997	D	0.957	D	0.7	A	simple_aae	30	70	3.835	H	-3.32	D	0.85	0.943021	D	0.891	0.814933	0.836589	0.946924	0.588684	D	D	0.00199958	1.5992	0.765475	D	0.872513	D	0.708202	0.674345	0.718117	0.649908	-12.5099	D	0.9214	P
Yes	No	GNOMAD	p.Asp312His	Yes	Benign	Both	0.36	AnticodonBinding	0.016	D	0.042	D	0.681	P	0.266	B	0.24	N	simple_aae	76	24	2.205	M	-1.32	N	0.189	0.0115825	T	0.038	0.43508	0.452835	0.382697	0.36562	T	T	0.000642857	0.823448	0.206292	T	0.714029	T	0.247667	0.161638	0.247667	0.161638	-8.48609	D	0.1364	B
Yes	No	GNOMAD	p.Pro310Ser	Yes	Likely benign	Both	-0.41	AnticodonBinding	0.16	T	0.504	T	0.188	B	0.076	B	0.38	N	simple_aae	62	38	0.935	L	-2.41	N	0.289	0.184505	T	0.13	0.42918	0.43624	0.287925	0.309513	T	T	0.000476622	0.473461	0.22282	T	0.871513	D	0.239719	0.168932	0.239719	0.168932	-5.16788	T	0.1005	B
Yes	No	GNOMAD	p.Asp295Asn	Yes	VUS	Hetero	0.05	Catalytic	0.525	T	0.474	T	0	B	0.001	B	0.28	N	simple_aae	72	28	0.75	N	-1.62	N	0.253	0.153503	T	0.092	0.350311	0.369867	0.267629	0.318585	T	T	0.000505657	0.454874	0.167879	T	0.889511	D	0.24781	0.120996	0.272739	0.165029	-3.50601	T	0.0867	B
Yes	No	GNOMAD	p.Ile251Val	Yes	Likely Pathogenic	Hetero	-0.68	Catalytic	0.008	D	0.012	D	0.967	D	0.751	P	0.72	A	simple_aae	28	72	3.12	M	-0.89	N	0.802	0.808337	D	0.335	0.342123	0.415184	0.371762	0.396836	T	T	0.000752454	1.19199	0.370295	T	0.886311	D	0.756535	0.748444	0.688205	0.747616	-7.87213	D	0.2592	B
Yes	No	GNOMAD	p.Lys209Arg	Yes	Benign	Both	-0.11	Catalytic	0.285	T	0.394	T	0	B	0.001	B	0.03	N	simple_aae	97	3	0.96	L	-0.93	N	0.164	0.00813457	T	0.076	0.123905	0.371718	0.172579	0.272932	T	T	0.000400843	0.380199	0.142117	T	0.711029	T	0.161124	0.0778462	0.161124	0.0778462	-2.51987	T	0.0689	B
Yes	No	GNOMAD	p.Phe185Leu	Yes	Likely Pathogenic	None	-0.24	Catalytic	0.027	D	0.036	D	0.999	D	0.942	D	0.99	D	simple_aae	1	99	2.4	M	-5.46	D	0.761	0.862517	D	0.524	0.890002	0.423597	0.781037	0.505789	D	T	0.0013107	1.42638	0.50915	D	0.754025	T	0.946844	0.917076	0.946844	0.917076	-7.98023	D	0.9294	P
Yes	No	GNOMAD	p.Lys179Gln	Yes	Likely benign	Both	0.34	Catalytic	0.542	T	0.618	T	0	B	0	B	0.04	N	simple_aae	96	4	0.75	N	0.35	N	0.258	0.0131457	T	0.144	0.135256	0.115124	0.326516	0.313827	T	T	0.000484489	0.500421	0.110762	T	0.536546	T	0.233599	0.0948212	0.233599	0.0948212	-3.45307	T	0.063	B
Yes	No	GNOMAD	p.Gly79Val	Yes	Likely Pathogenic	Hetero	-0.2	Catalytic	0	D	0	D	1	D	1	D	0.95	A	simple_aae	5	95	4.725	H	-8.23	D	0.924	0.989631	D	0.922	0.885161	0.853559	0.923779	0.898223	D	D	0.0095975	1.53062	0.660875	D	0.978169	D	0.99577	0.993443	0.989903	0.991049	-15.92	D	0.9001	P
Yes	No	GNOMAD	p.Gly68Ser	Yes	VUS	Hetero	-0.08	Catalytic	0.398	T	0.655	T	0	B	0.001	B	0.22	N	simple_aae	78	22	2.175	M	-0.43	N	0.305	0.0428744	T	0.023	0.0622484	0.0551356	0.475155	0.300651	T	T	0.000457309	0.46574	0.101439	T	0.684832	T	0.101822	0.0542958	0.10756	0.0733712	-2.65161	T	0.0762	B
Yes	No	GNOMAD	p.Ala35Asp	Yes	Benign	Both	0.09	Catalytic	0.06	T	0.449	T	0.001	B	0.001	B	0.02	N	simple_aae	98	2	1.7	L	-1.37	N	0.293	0.00418934	T	0.111	0.187979	0.393775	0.45087	0.389009	T	T	0.000649769	0.708511	0.183948	T	0.436756	T	0.117907	0.15883	0.113388	0.159244	-8.02226	D	0.1105	B
No	Yes	Literature	p.Arg360*	No	-	-	-	-	-	-	-	-	-	-	-	-	-	-	-	-	-	-	-	-	-	-	-	-	-	-	-	-	-	-	-	-	-	-	-	-	-	-	-	-	-	-	-	-	-
No	Yes	Literature	p.Val383_Glu388dup	No	-	-	-	-	-	-	-	-	-	-	-	-	-	-	-	-	-	-	-	-	-	-	-	-	-	-	-	-	-	-	-	-	-	-	-	-	-	-	-	-	-	-	-	-	-
No	Yes	Literature	p.Leu389Cysfs*6	No	-	-	-	-	-	-	-	-	-	-	-	-	-	-	-	-	-	-	-	-	-	-	-	-	-	-	-	-	-	-	-	-	-	-	-	-	-	-	-	-	-	-	-	-	-
No	Yes	Literature	p.Thr197_Leu208del]	No	-	-	-	-	-	-	-	-	-	-	-	-	-	-	-	-	-	-	-	-	-	-	-	-	-	-	-	-	-	-	-	-	-	-	-	-	-	-	-	-	-	-	-	-	-
No	Yes	Literature	p.Ile454Serfs*10	No	-	-	-	-	-	-	-	-	-	-	-	-	-	-	-	-	-	-	-	-	-	-	-	-	-	-	-	-	-	-	-	-	-	-	-	-	-	-	-	-	-	-	-	-	-
No	Yes	Literature	p.Ser33*	No	-	-	-	-	-	-	-	-	-	-	-	-	-	-	-	-	-	-	-	-	-	-	-	-	-	-	-	-	-	-	-	-	-	-	-	-	-	-	-	-	-	-	-	-	-
No	Yes	Literature	p.Gly105Alafs*4	No	-	-	-	-	-	-	-	-	-	-	-	-	-	-	-	-	-	-	-	-	-	-	-	-	-	-	-	-	-	-	-	-	-	-	-	-	-	-	-	-	-	-	-	-	-
[truncated: 1 more columns]

## Sheet: Hoja2
id	gNOMAD	Literature search	OnlyGNOMADorLITER	Variant	Missense	HomoORheteroz	DeltaDyna2	Domain	HGVSc_snpEff	HGVSp_snpEff	SIFT_score	SIFT_pred	SIFT4G_score	SIFT4G_pred	Polyphen2_HDIV_score	Polyphen2_HDIV_pred	Polyphen2_HVAR_score	Polyphen2_HVAR_pred	MutationTaster_score	MutationTaster_pred	MutationTaster_model	MutationTaster_trees_benign	MutationTaster_trees_deleterious	MutationAssessor_score	MutationAssessor_pred	PROVEAN_score	PROVEAN_pred	VEST4_score	MetaRNN_score	MetaRNN_pred	REVEL_score	MutPred2_score	MVP_score	gMVP_score	MisFit_D_score	MisFit_D_pred_lenient	MisFit_D_pred_stringent	MisFit_S_score	MPC_score	DEOGEN2_score	DEOGEN2_pred	LIST-S2_score	LIST-S2_pred	VARITY_R_score	VARITY_ER_score	VARITY_R_LOO_score	VARITY_ER_LOO_score	ESM1b_score	ESM1b_pred
	Yes	Yes	Both	p.Arg316Ser	Yes		-1.25	AnticodonBinding		p.Arg316Ser
[truncated: 3 more columns]
